# Supplementary material for: Development of SCAR Markers for Genetic Authentication of Metarhizium acridum
Source: J Fungi (Basel). 2024 Apr 4;10(4):269. doi: 10.3390/jof10040269 (PMC11050984; doi:10.3390/jof10040269)
Supplement: Supplementary file 1 [file jof-10-00269-s001.zip]

Archive with 2 entries (1 files):
- jof-2880673-supplementary/
- jof-2880673-supplementary/Supplementary Figures S1-S5-27-03-24.pdf
